# Supplementary material for: Boron Removal by Sorption on Modified Chitosan Hydrogel Beads
Source: Materials (Basel). 2021 Sep 28;14(19):5646. doi: 10.3390/ma14195646 (PMC8510040; doi:10.3390/ma14195646)
Supplement: Supplementary file 1 [file materials-14-05646-s001.zip]

Archive with 1 entries (1 files):
- materials-1350953-supplementary.pdf
